# Supplementary material for: Non-IG Aberrations of FOXP1 in B-Cell Malignancies Lead to an Aberrant Expression of N-Truncated Isoforms of FOXP1
Source: PLoS One. 2014 Jan 9;9(1):e85851. doi: 10.1371/journal.pone.0085851 (PMC3887110; doi:10.1371/journal.pone.0085851)
Supplement: Table S1 — Results of FISH analysis. (XLSX) [file pone.0085851.s005.xlsx]

## Sheet: Sup Tab1
Supplemental Table 1. Results of FISH analysis
Case	3p13 aberration	FISH probes	cytoband	genetic position	hybridization pattern	breakpoint	targeted/candidate gene(s)
1	t(2;3)(q36.1;p13)	FOXP1 BAP*	3p13	70934259-71798712	3F, der(3)F, der(2)G
		RP11-135M05	3p13	71180938-71329457	3+, der(3)+
		RP11-79P21	3p13	70934259-71107032	3+, der(2)+	RP11-135M05<->RP11-79P21	FOXP1
		RP11-737A08	2q35-q36.1	221428278-221597971	2+, der(2)+
		RP11-525G12	2q36.1	223743306-223883610	2+, der(2)+
		RP11-551D18	2q36.1	224310813-224438165	2+, der(2)+
		RP11-561O7	2q36.1	224439166-224618625	2+, der(2)+
		RP11-183N07	2q36.1	224593848-224751421	2+, der(2)+, der(3)+	RP11-183N07	AP1S3
		RP11-368E14	2q36.1	224719713-224917221	3+, der(3)+
		RP11-467A18	2q36.2-q36.3	226031145-226225688	3+, der(3)+
		RP11-573O16	2q36.3	226360136-226546033	3+, der(3)+
		RP11-211K17	2q36.3	227331544-227495043	3+, der(3)+
		RP11-149O3	2q36.3	228658451-228831795	3+, der(3)+
		RP11-457P23	2q36.3	230678712-230879094	3+, der(3)+
		RP11-556H17	2q37.3	241971449-242144352	3+, der(3)+
2	t(3;10)(p13;q24)	Vysis LSI RB1/D13S319	13q14		nuc.ish 1R/G (93%)
	subclonal	Vysis LSI IGH	14q32.33		nuc.ish 1F1R1G (14%)
		FOXP1 BAP*	3p13	70934259-71798712	3F, der(3)F, der(10)G (28%)
		RP11-135M05	3p13	71180938-71329457	3+, der(3)+
		RP11-79P21	3p13	70934259-71107032	3+, der(10)+	RP11-135M05<->RP11-79P21	FOXP1
		RP11-302K17	10q24.32	103820001-103976434	10+, der(10)+
		RP11-346A07	10q24.32	104020612-104202792	10+, der(10)+
		RP11-2F13	10q24.32	104243707-104423402	10+, der(3)+	RP11-346A7<->RP11-2F13	TMEM180, C10orf95, ACTRIA
		RP11-170J3	10q24.32	104281872-104352407	10+, der(3)+
		RP11-47A8	10q24.32	104352408-104517007	10+, der(3)+
3	inv(3)(p13q11)***	FOXP1 BAP*	3p13	70934259-71798712	der(3)F, der(3)(p13)F(q11)G
		RP11-135M05	3p13	71180938-71329457	der(3)+, der(3)(p13)+
		RP11-79P21	3p13	70934259-71107032	der(3)+, der(3)(q11)+	RP11-135M05<->RP11-79P21	FOXP1
		CTD-2234G15	3p11.1	90086777-90235200	der(3)+, der(3)(q11)+
		RP11-778P17	3q11.2	93601847-93744006	der(3)+, der(3)(p13)+	CTD-2234G15<->RP11-778P17	golden path gap
		RP11-214N20	3q11.2	97775849-97805528	der(3)+, der(3)(p13)+
		RP11-569H14	3q11.2	98375733-98423256	der(3)+, der(3)(p13)+
		RP11-114I8	3q12.2	99998011-100149686	der(3)+, der(3)(p13)+
		RP11-25F15	3q13.12	107731373-107907203	der(3)+, der(3)(p13)+
		RP11-402J7	3q13.13	111309009-111456905	der(3)+, der(3)(p13)+
		RP11-122K07	3q13.31	114134152-114309477	der(3)+, der(3)(p13)+
		RP11-169N13	3q13.33	119445791-119608882	der(3)+, der(3)(p13)+
		RP11-71H17	3q21.2	124429793-124593858	der(3)+, der(3)(p13)+
		RP11-221E20	3q21.3	128511061-128575741	der(3)+, der(3)(p13)+
4	Unknown; subclonal	FOXP1 BAP*	3p13	70934259-71798712	nuc ish: 2F, 3F, 3F1G
		RP11-135M05-SO	3p13	71180938-71329457
		RP11-79P21-SG	3p13	70934259-71107032	nuc ish: 2F, 3F, 2F1R1G	RP11-135M05<->RP11-79P21	FOXP1
		RP11-561O7-SO	2q36.1	224439166-224618625
		RP11-368E14-SG	2q36.1	224719713-224917221	nuc ish: 2F
		RP11-346A07-SO	10q24.32	104020612-104202792
		RP11-2F13-SG	10q24.32	104243707-104423402	nuc ish: 2F
		CTD-2234G15	3p11.1	90086777-90235200
		RP11-778P17	3q11.2	93601847-93744006	nuc ish; 2F
5	t(3;14)(p13;q32)	FOXP1 BAP*	3p13	70934259-71798712	3F, der(3)R, der(14)G/Rdim
		Vysis LSI IGH	14q32.33		14F, der(14)R, der(3)G		IGH
6	t(3;14)(p13;q32)	FOXP1 BAP*	3p13	70934259-71798712	3F, der(3)R, der(14)G
		Vysis LSI IGH	14q32.33		14F, der(14)R, der(3)G		IGH
7	+3	FOXP1 BAP*	3p13	70934259-71798712	nuc ish: 2F, 3F	no rearrangement/trisomy 3
		RP11-586A14	6q25.1	150662224-150838488
		RP11-794D19	6q25.1	150760235-150944914
		RP11-134E03	6q25.1	151168318-151346253
		RP11-357F06	6q25.1	151333499-151482150	nuc ish: 2F, 1F	no rearrangement/monosomy 6
*	FOXP1 BAP	RP11-713J07-SO	3p13	71590057-71798712
		RP11-154H23-SO	3p13	71576319-71733818
		RP11-905F6 SG	3p13	71108103-71221948
		RP11-79P21-SG	3p13	70934259-71107032
	abbreviations: SO, SpectrumOrange; SG, SpectrumGreen; F, fused; G, green; R, red; dim, diminished
