# Supplementary material for: Non-IG Aberrations of FOXP1 in B-Cell Malignancies Lead to an Aberrant Expression of N-Truncated Isoforms of FOXP1
Source: PLoS One. 2014 Jan 9;9(1):e85851. doi: 10.1371/journal.pone.0085851 (PMC3887110; doi:10.1371/journal.pone.0085851)
Supplement: Table S2 — List of the primers. (XLSX) [file pone.0085851.s006.xlsx]

## Sheet: Sup Tab2
Supplemental Table2. List of the primers
Primer	Sequence
FOXP1 ex3-4fwd	5’-TATGGCTGTGAGACACGTT
FOXP1 ex3-4rev	5’-TATGGCTGTGAGACACGTT
FOXP1 ex5-6fwd	5’-TAAAGCAATCTTCAGTTATAGTCACC
FOXP1 ex5-6rev	5’-CAACCACTTACTAGAGTGCG
FOXP1 ex7-8fwd	5’-CTGAAGAAGGAGCTGTCTTG
FOXP1 ex7-8rev	5’-AGCAGCAAGTTAGTGGATTAAA
FOXP1 ex11-12fwd	5’-TCATAGCCACTGACACGG
FOXP1 ex11-12rev	5’-AATAATGAACCCACATGCCTCTA
FOXP1 ex14-15fwd	5’-CTCCTCATGGGACAAACTT
FOXP1 ex14-15rev	5’-CATGATGACCCACCTGC
FOXP1 ex17-18fwd	5’-AGTGACACTTGATACCAGATT
FOXP1 ex17-18rev	5’-AGTATGGACAGTGGATGAAGT
FOXP1/ex8R-Race1	5’-TGAGAGGTGTGCAGTAGG
FOXP1/ex7R/race-1	5’-CCACTAACTTGCTGCTGCTG
Primer 467	5’-CCACTAACTTGCTGCTGCTG
FOXP1/ex7R/RACE-2	5'-CCAGTGAGCAGAGTGACG
Primer 468	5’-CTGCTGTTGCTGCTGAAGAA
PLEKHG1/fwd (P1)	5'- GAGGACTCGAGCTCAAGC
PLEKHG1/fwd (P2)	5’-GACAGTGTGTCTTGGGTTTCAA
T8V	5’- CTGCACTTGAGGAAACCACA
