# Supplementary material for: Non-IG Aberrations of FOXP1 in B-Cell Malignancies Lead to an Aberrant Expression of N-Truncated Isoforms of FOXP1
Source: PLoS One. 2014 Jan 9;9(1):e85851. doi: 10.1371/journal.pone.0085851 (PMC3887110; doi:10.1371/journal.pone.0085851)
Supplement: Table S3 — Relevant clinical features of the index cases. (XLSX) [file pone.0085851.s007.xlsx]

## Sheet: Sup tab 3
	Supplemental Table 3. Relevant clinical features of the index cases
Case	Gender/age* (years)	Diagnosis	Stage* (Ann Arbor)	Interval diagnosis-progression (months)	Progression: symptoms and findings	TTT 1st line (months)	Therapy	Follow-up clinical / genetic (months)	Status	Cytogenetic analysis		IHC/FOXP1
										sample/status	Karyotype
1	M/65	MZL	IV	6.1	Related to CNS- and	0.5	Chl	69 / 26	Deada	BM/D	46,XY,t(2;3)(q36.1;p13),der(7)t(3;7)(q13;q36)[2]	pos/nuc
					skin involvement		Splenectomy
					Lymphadenopathy		Chl-P
							Chl-P
							Intrathecal cytarabine
2	M/64	CLL	NA	NA	NA	NA	NA			PBL/D	46,XY[15].ish (RB1/D13S319x1)	NA
		CLL in Richter transformation	NA	NA	NA	NA	NA	NA / 2.5	Deada	BM/P	46,XY,t(3;10)(p13;q24)[5].ish (RB1/D13S319x1)/46,XY,t(10;14)(p11;q32)[2].ish (RB1/D13S319x1)	pos/nuc
3	F/72.7	MZL	IV	6.4	Lymphadenopathy	0.5	Chl-P	86 / 8	Deada	BM/P	45,X,-X,t(3;3)(p21;q26),add(6)(q23)[7]	neg
							Chl-P			LN/P	39-46,XX,X[7],der(3)t(3;3)(p21;q26),der(3)t(3;7)(p26;p22)inv(3)(p13q11)del(3)(q26),del(6)(q23),r(7),-8[3],- 11[3] del(13)(q22)[2],-17[3],+19[8],-21[6],+2-3mar[cp11]	pos/nuc
							Fludarabine
							R-CVP
							Involved field RT
							R-bendamustine
4	F/50	gastric ABC-DLBCL	IE	NA	NA	NA	NA	NA	NA	S/D	47-48,XX,+1,del(1)(p11),+3[11],del(6)(q21q22)[19]	pos/nuc
	M, male; F, female; MZL, marginal zone lymphoma; CLL, chronic lymphocytic leukemia; ABC, activated B-Cell diffuse; DLBCL, large B-cell lymphoma; NHL, non Hodgkin lymphoma; EBV, Epstein-Barr virus; NA, not available; TTT 1st line, time to first line therapy; Chl, chlorambucil; P, prednisolone; R, rituximab; CVP, cyclophosphamide-vincristine-prednisone; RT, radiotherapy; CHVmP-BV, cyclofosfamide-do…
	aLymphoma-related
	*at clinical diagnosis
