# Supplementary material for: Non-IG Aberrations of FOXP1 in B-Cell Malignancies Lead to an Aberrant Expression of N-Truncated Isoforms of FOXP1
Source: PLoS One. 2014 Jan 9;9(1):e85851. doi: 10.1371/journal.pone.0085851 (PMC3887110; doi:10.1371/journal.pone.0085851)
Supplement: Table S4 — Densitometric measurements of WB bands. (XLSX) [file pone.0085851.s008.xlsx]

## Sheet: Sup Tab4
Supplemental Table 4. Densitometric measurements of WB bands
Case		Molecular weigth of WB blots
	new no	75 kDa	64 kDa	60 kDa	45 kDa
3		0.158539	0.0998741	0.0953712	0.000133661
5		0.249172	0.00490903	0.0325928	0.0112315
6		0.443412	0.0163763	0.0184181	0.00418924
7		0.686885	0.168528	0.0489481	0.11818
13	12	0.0359581	0.325578	0.175288	0.000189187
14	13	0.05679	0.34708	0.157503	0.0261284
16		0.228107	0.164434	0.0811125	0.000234857
18	15	0.0357863	0.00025494	0.0283102	0.00260481
19	16	0.00972579	0.0557652	0.0262072	0.00103814
20		0.00504405	8.80809e-05	0.0162711	0.00348307
NL1		0.244945	0.00679775	0.0275993	0.000356092
NL2		0.0976435	0.00208671	0.0147231	0.0041085
NL3		0.216035	0.0125159	0.010767	8.39935e-05
