# Supplementary material for: Non-IG Aberrations of FOXP1 in B-Cell Malignancies Lead to an Aberrant Expression of N-Truncated Isoforms of FOXP1
Source: PLoS One. 2014 Jan 9;9(1):e85851. doi: 10.1371/journal.pone.0085851 (PMC3887110; doi:10.1371/journal.pone.0085851)
Supplement: Table S6 — List of commonly dysregulated genes in FOXP1NT-expressing non-GCB-DLBCLs when compared with case 5 expressing FOXP1FL. (XLS) [file pone.0085851.s010.xls]

## Sheet: Sheet0
Symbol	Entrez Gene Name	Location
DIO2	deiodinase, iodothyronine, type II	Cytoplasm
HDC	histidine decarboxylase	Cytoplasm
HPGD	hydroxyprostaglandin dehydrogenase 15-(NAD)	Cytoplasm
MYH2	myosin, heavy chain 2, skeletal muscle, adult	Cytoplasm
MYH7	myosin, heavy chain 7, cardiac muscle, beta	Cytoplasm
PADI1	peptidyl arginine deiminase, type I	Cytoplasm
TGM3	transglutaminase 3 (E polypeptide, protein-glutamine-gamma-glutamyltransferase)	Cytoplasm
CKM	creatine kinase, muscle	Cytoplasm
A2ML1	alpha-2-macroglobulin-like 1	Cytoplasm
ACTA1	actin, alpha 1, skeletal muscle	Cytoplasm
CALML3	calmodulin-like 3	Cytoplasm
CD1E	CD1e molecule	Cytoplasm
CRNN	cornulin	Cytoplasm
DES	desmin	Cytoplasm
IVL	involucrin	Cytoplasm
KLHL41	kelch-like family member 41	Cytoplasm
KRT13	keratin 13	Cytoplasm
KRT14	keratin 14	Cytoplasm
KRT15	keratin 15	Cytoplasm
KRT16	keratin 16	Cytoplasm
KRT17	keratin 17	Cytoplasm
KRT19	keratin 19	Cytoplasm
KRT4	keratin 4	Cytoplasm
KRT5	keratin 5	Cytoplasm
KRT6B	keratin 6B	Cytoplasm
MUC21	mucin 21, cell surface associated	Cytoplasm
MYBPC1	myosin binding protein C, slow type	Cytoplasm
MYL1	myosin, light chain 1, alkali; skeletal, fast	Cytoplasm
MYL2	myosin, light chain 2, regulatory, cardiac, slow	Cytoplasm
MYLPF	myosin light chain, phosphorylatable, fast skeletal muscle	Cytoplasm
MYOM2	myomesin 2	Cytoplasm
NCCRP1	non-specific cytotoxic cell receptor protein 1 homolog (zebrafish)	Cytoplasm
NRAP	nebulin-related anchoring protein	Cytoplasm
PPL	periplakin	Cytoplasm
S100A14	S100 calcium binding protein A14	Cytoplasm
S100A7	S100 calcium binding protein A7	Cytoplasm
S100A8	S100 calcium binding protein A8	Cytoplasm
S100A9	S100 calcium binding protein A9	Cytoplasm
SBSN	suprabasin	Cytoplasm
SCEL	sciellin	Cytoplasm
SERPINB13	serpin peptidase inhibitor, clade B (ovalbumin), member 13	Cytoplasm
SFN	stratifin	Cytoplasm
SLN	sarcolipin	Cytoplasm
SMPX	small muscle protein, X-linked	Cytoplasm
SPRR1B	small proline-rich protein 1B	Cytoplasm
SPRR2A	small proline-rich protein 2A	Cytoplasm
SPRR2D	small proline-rich protein 2D	Cytoplasm
SPRR2E	small proline-rich protein 2E	Cytoplasm
SPRR3	small proline-rich protein 3	Cytoplasm
TCAP	titin-cap	Cytoplasm
TNNC2	troponin C type 2 (fast)	Cytoplasm
TNNI1	troponin I type 1 (skeletal, slow)	Cytoplasm
TNNT1	troponin T type 1 (skeletal, slow)	Cytoplasm
TNNT3	troponin T type 3 (skeletal, fast)	Cytoplasm
TRDN	triadin	Cytoplasm
TRIM29	tripartite motif containing 29	Cytoplasm
MB	myoglobin	Cytoplasm
CXCL14	chemokine (C-X-C motif) ligand 14	Extracellular Space
IL1RN	interleukin 1 receptor antagonist	Extracellular Space
AOC1	amine oxidase, copper containing 1	Extracellular Space
F13A1	coagulation factor XIII, A1 polypeptide	Extracellular Space
C4BPA	complement component 4 binding protein, alpha	Extracellular Space
DPT	dermatopontin	Extracellular Space
IGHD	immunoglobulin heavy constant delta	Extracellular Space
IGHG4	immunoglobulin heavy constant gamma 4 (G4m marker)	Extracellular Space
IGKV1-5	immunoglobulin kappa variable 1-5	Extracellular Space
IGKV3-20	immunoglobulin kappa variable 3-20	Extracellular Space
IGKV4-1	immunoglobulin kappa variable 4-1	Extracellular Space
IGLC3	immunoglobulin lambda constant 3 (Kern-Oz+ marker)	Extracellular Space
LRRN3	leucine rich repeat neuronal 3	Extracellular Space
MAMDC2	MAM domain containing 2	Extracellular Space
PI3	peptidase inhibitor 3, skin-derived	Extracellular Space
SERPINA9	serpin peptidase inhibitor, clade A (alpha-1 antiproteinase, antitrypsin), member 9	Extracellular Space
SERPINB5	serpin peptidase inhibitor, clade B (ovalbumin), member 5	Extracellular Space
SOSTDC1	sclerostin domain containing 1	Extracellular Space
SPINK5	serine peptidase inhibitor, Kazal type 5	Extracellular Space
MASP1	mannan-binding lectin serine peptidase 1 (C4/C2 activating component of Ra-reactive factor)	Extracellular Space
PRSS12	protease, serine, 12 (neurotrypsin, motopsin)	Extracellular Space
TMPRSS11D	transmembrane protease, serine 11D	Extracellular Space
TPSAB1/TPSB2	tryptase alpha/beta 1	Extracellular Space
LCN2	lipocalin 2	Extracellular Space
CSRP3	cysteine and glycine-rich protein 3 (cardiac LIM protein)	Nucleus
S100A2	S100 calcium binding protein A2	Nucleus
ACTN2	actinin, alpha 2	Nucleus
PAX1	paired box 1	Nucleus
C2orf54	chromosome 2 open reading frame 54	Other
CHRM3-AS2	CHRM3 antisense RNA 2	Other
IGHV3-21	immunoglobulin heavy variable 3-21	Other
IGKV1D-13	immunoglobulin kappa variable 1D-13	Other
IGLV1-40	immunoglobulin lambda variable 1-40	Other
IGLV3-21	immunoglobulin lambda variable 3-21	Other
IGLV3-25	immunoglobulin lambda variable 3-25	Other
KRT78	keratin 78	Other
MIR205HG	MIR205 host gene (non-protein coding)	Other
MYOM3	myomesin 3	Other
TMPRSS11B	transmembrane protease, serine 11B	Other
XIRP2	xin actin-binding repeat containing 2	Other
CLCA2	chloride channel accessory 2	Plasma Membrane
GABRP	gamma-aminobutyric acid (GABA) A receptor, pi	Plasma Membrane
CEACAM5	carcinoembryonic antigen-related cell adhesion molecule 5	Plasma Membrane
CEACAM6	carcinoembryonic antigen-related cell adhesion molecule 6 (non-specific cross reacting antigen)	Plasma Membrane
DSG3	desmoglein 3	Plasma Membrane
ITGA8	integrin, alpha 8	Plasma Membrane
KRT6A	keratin 6A	Plasma Membrane
LY6D	lymphocyte antigen 6 complex, locus D	Plasma Membrane
PERP	PERP, TP53 apoptosis effector	Plasma Membrane
SPRR1A	small proline-rich protein 1A	Plasma Membrane
TACSTD2	tumor-associated calcium signal transducer 2	Plasma Membrane
FCER1A	Fc fragment of IgE, high affinity I, receptor for; alpha polypeptide	Plasma Membrane
ABCG5	ATP-binding cassette, sub-family G (WHITE), member 5	Plasma Membrane
RHCG	Rh family, C glycoprotein	Plasma Membrane
STAB1	stabilin 1	Plasma Membrane
